# Supplementary material for: Still Excited, but Less Aroused—The Effects of Nutritional Ketosis on Epinephrine Response and Hypothalamic Orexin Neuron Activation Following Recurrent Hypoglycemia in Diabetic Rats
Source: Metabolites. 2022 Dec 27;13(1):42. doi: 10.3390/metabo13010042 (PMC9862750; doi:10.3390/metabo13010042)
Supplement: Supplementary file 1 [file metabolites-13-00042-s001.zip]

Archive with 1 entries (1 files):
- metabolites-2112290-supplementary.pdf
